# Supplementary material for: Cellulosimicrobium sp. Strain L1: A Study on the Optimization of the Conditions and Performance of a Combined Biological Trickling Filter for Hydrogen Sulfide Degradation
Source: Microorganisms. 2024 Jul 24;12(8):1513. doi: 10.3390/microorganisms12081513 (PMC11356333; doi:10.3390/microorganisms12081513)
Supplement: Supplementary file 1 [file microorganisms-12-01513-s001.zip]

Archive with 1 entries (1 files):
- microorganisms-3042697-supplementary.pdf
